# Supplementary material for: Cardiomyocyte cytosolic nuclear self-DNA contributes to the pathogenesis of desmoplakin cardiomyopathy
Source: JCI Insight. 2025 Jul 3;10(16):e192283. doi: 10.1172/jci.insight.192283 (PMC12406735; doi:10.1172/jci.insight.192283)
Supplement: Supporting data values [file jciinsight-10-192283-s077.xlsx]

## Sheet: fig.1 nDNA-quantification
H3K9ac
		#Myocytes with extranuclear DNA	#Estimated total myocytes			%
WT	WT1	3	2278.72		0.00131653	0.131653
	WT2	18	8101.41		0.00222184	0.222184
	WT4	1	809.256		0.0012357	0.12357
	WT5	13	4696.34		0.00276811	0.276811
	WT6	4	1034.79		0.00386553	0.386553
	WT7	6	2240.56		0.0026779	0.26779
Cre	Cre1	2	565.268		0.00353814	0.353814
	Cre2	2	1167.45		0.00171313	0.171313
	Cre3	11	2122.64		0.00518223	0.518223
	Cre4	21	2242.04		0.00936648	0.936648
	Cre5	5	557.193		0.00897355	0.897355
	Cre6	8	2196.34		0.00364242	0.364242
DSP	DSP4	12	749.557		0.0160095	1.60095
	DSP5	1	37.9043		0.0263822	2.63822
	DSP6	1	54.149		0.0184676	1.84676
	DSP10	10	1963.44		0.0050931	0.50931
	DSP12	23	981.721		0.0234282	2.34282
	DSP13	23	1512.38		0.0152078	1.52078
pH2AFX
		#Myocytes with extranuclear DNA	#Estimated Total myocytes
WT	WT1	12	2278.72		0.00526612	0.526612
	WT2	15	8101.41		0.00185153	0.185153
	WT4	2	809.256		0.0024714	0.24714
	WT5	15	4696.34		0.00319398	0.319398
	WT6	7	958.136		0.00730585	0.730585
	WT7	4	464.327		0.00861461	0.861461
Cre	Cre1	4	565.268		0.00707629	0.707629
	Cre2	5	1167.45		0.00428283	0.428283
	Cre3	6	2122.64		0.00282667	0.282667
	Cre4	4	2242.04		0.00178409	0.178409
	Cre5	3	557.193		0.00538413	0.538413
	Cre6	15	3095.52		0.00484572	0.484572
DSP	DSP1	3	238.797		0.012563	1.2563
	DSP4	11	749.557		0.0146753	1.46753
	DSP5	3	37.9043		0.0791467	7.91467
	DSP8	11	865.814		0.0127048	1.27048
	DSP12	28	981.721		0.0285213	2.85213
	DSP13	47	1512.38		0.0310768	3.10768
TP53BP1
		#Myocytes with extranuclear DNA	#Estimated Total myocytes
WT	WT1	2	2278.72		0.000877687	0.0877687
	WT2	19	8101.41		0.00234527	0.234527
	WT4	2	809.256		0.0024714	0.24714
	WT5	13	4696.34		0.00276811	0.276811
	WT6	5	1478.27		0.00338234	0.338234
	WT7	3	1061.32		0.00282667	0.282667
Cre	Cre1	4	565.268		0.00707629	0.707629
	Cre2	4	1167.45		0.00342627	0.342627
	Cre3	15	2122.64		0.00706667	0.706667
	Cre4	13	2242.04		0.00579829	0.579829
	Cre5	4	557.193		0.00717884	0.717884
	Cre6	7	3741.15		0.00187108	0.187108
DSP	DSP1	7	238.797		0.0293136	2.93136
	DSP8	9	865.814		0.0103948	1.03948
	DSP10	20	1963.44		0.0101862	1.01862
	DSP11	4	371.462		0.0107683	1.07683
	DSP12	19	981.721		0.0193538	1.93538
	DSP13	29	1512.38		0.0191751	1.91751

## Sheet: fig.1. qPCR
	RPS18			ACTB			APOB			GAPDH			18S			HK2
		ratio			ratio			ratio			ratio			ratio			ratio
	WT1	0.004027		WT1	0.010533		WT1	0.055575		WT1	0.10538		WT1	0.292987		WT1	0.067886
	WT2	0.000233		WT2	0.005105		WT2	0.000219		WT2	0.024294		WT2	0.041743		WT2	0.054279
	WT3	0.000178		WT3	0.00582		WT3	0.000927		WT3	0.017369		WT3	0.037659		WT3	0.012107
	WT4	0.249708		WT4	0.069112		WT4	0.484417		WT4	0.014919		WT4	0.120987		WT4	0.001478
	WT5	0.102398		WT5	0.525516		WT5	0.520719		WT5	0.06829		WT5	0.110339		WT5	0.452385
	WT6	0.034556		WT6	0.514738		WT6	0.706452		WT6	2.05046		WT6	0.044845		WT6	0.02503
	WT7	0.0289805		WT7	0.00433542		WT7	0.333571		WT7	0.739476		WT7	0.378092		WT7	0.59346
	DSP1	1.73973		DSP1	38.3448		WT8	0.00119253		DSP1	0.324525		WT8	3.98479e-05		WT8	0.12768
	DSP2	0.005575		DSP2	52.0176		DSP1	67.469		DSP2	0.136066		DSP1	52.0242		WT9	0.112986
	DSP3	0.067095		DSP3	0.010075		DSP2	32.3625		DSP3	7.03787		DSP2	63.3392		DSP1	26.9221
	DSP4	4.52273		DSP4	0.000245		DSP3	0.594942		DSP4	0.738686		DSP3	4.76067		DSP2	20.3166
	DSP5	0.311174		DSP5	10.0044		DSP4	0.003407		DSP5	0.015941		DSP4	0.800429		DSP3	14.1031
	DSP6	0.267669		DSP6	4.2653		DSP5	20.7103		DSP6	1.0864		DSP5	1.57876		DSP4	0.031117
	DSP7	0.501606		DSP7	5.01198		DSP6	6.86093		DSP7	35.9332		DSP6	0.865248		DSP5	0.000571
	DSP8	1.04192		DSP8	6.67624		DSP7	0.014585		DSP8	15.058		DSP7	1.0754		DSP6	0.032007
	DSP9	0.10395					DSP8	0.608619		DSP9	1.1491		DSP8	1.18163		DSP7	0.878306
							DSP9	0.007228								DSP8	1.8515
																DSP9	0.442451

## Sheet: fig2. mtDNA-colocalization
	Area1	Area2	Area3	Area4	Area5	Area6	Area7	Area8	Area9	Area10	Area11	Area12	Area13	Area14	Area15	Average of CM	Average of mouse
WT-1
CM-1	0.886698	0.89562	0.888637	0.859249	0.868499	0.885048	0.883873	0.905092	0.875272	0.915633	0.889361	0.864487	0.884723	0.926721	0.921768	0.890045	0.917853
CM-2	0.907969	0.899382	0.894929	0.897336	0.885924	0.893386	0.909317	0.898159	0.898431	0.904236	0.923479	0.910484	0.899622	0.937711	0.930314	0.906045
CM-3	0.867973	0.904524	0.884659	0.886554	0.887885	0.887277	0.886014	0.856959	0.873565	0.876419	0.877864	0.863593	0.85257	0.898882	0.890564	0.879687
CM-4	0.970854	0.97215	0.976959	0.975902	0.975305	0.969533	0.934731	0.978757	0.969572	0.971495	0.980529	0.975412	0.978452	0.961863	0.976252	0.971184
CM-5	0.952044	0.961116	0.93866	0.975196	0.924095	0.910445	0.952106	0.920613	0.966844	0.932309	0.908401	0.927808	0.915825	0.896341	0.941603	0.934894
CM-6	0.934114	0.883573	0.932358	0.921938	0.929697	0.931808	0.928366	0.934525	0.951803	0.913963	0.90419	0.939138	0.925857	0.933387	0.914231	0.925263
WT-2
CM-1	0.95415	0.924633	0.94436	0.945628	0.936863	0.935723	0.940959	0.934851	0.925692	0.921249	0.91527	0.941923	0.929421	0.9363	0.967552	0.936972	0.921694
CM-2	0.899448	0.890419	0.901589	0.870857	0.896629	0.901885	0.885258	0.895573	0.877221	0.880839	0.886466	0.882598	0.882482	0.917255	0.914742	0.892217
CM-3	0.908923	0.894578	0.901288	0.891799	0.91573	0.919445	0.894455	0.899823	0.895115	0.890269	0.897275	0.919956	0.916772	0.902578	0.917387	0.90436
CM-4	0.928306	0.902929	0.894059	0.908168	0.942424	0.928496	0.900067	0.923182	0.882211	0.919629	0.928281	0.927431	0.908969	0.913214	0.914625	0.914799
CM-5	0.944837	0.950966	0.917532	0.956139	0.967084	0.943205	0.930388	0.934925	0.906917	0.924129	0.908982	0.948474	0.928256	0.944332	0.909626	0.934386
CM-6	0.963099	0.939562	0.926301	0.917449	0.899882	0.956131	0.938305	0.962721	0.950371	0.974455	0.945094	0.958746	0.969245	0.941648	0.968408	0.947428
WT-3
CM-1	0.893101	0.926349	0.955244	0.934862	0.923101	0.908517	0.908632	0.968708	0.915779	0.935441	0.924013	0.912689	0.907214	0.904723	0.930142	0.923234	0.924907
CM-2	0.920377	0.925497	0.888983	0.938106	0.955455	0.943776	0.910732	0.948301	0.943145	0.955665	0.912482	0.945501	0.956785	0.932511	0.931467	0.933919
CM-3	0.920048	0.923136	0.92965	0.930584	0.910554	0.91993	0.912203	0.930284	0.925248	0.913875	0.918723	0.936299	0.912563	0.937778	0.920513	0.922759
CM-4	0.918777	0.898189	0.901547	0.960251	0.917829	0.911439	0.931214	0.936151	0.924269	0.91251	0.944447	0.913888	0.938524	0.907274	0.88064	0.919797
CM-5	0.916457	0.937637	0.940805	0.939894	0.90404	0.929066	0.945734	0.899794	0.907172	0.899848	0.946112	0.937909	0.943362	0.931369	0.949414	0.928574
CM-6	0.902975	0.922696	0.952751	0.896038	0.909141	0.926246	0.906826	0.908856	0.911621	0.932398	0.931773	0.933894	0.925201	0.934219	0.92274	0.921158
WT-4
CM-1	0.924052	0.93349	0.955621	0.919981	0.92463	0.904949	0.966879	0.951713	0.944316	0.947976	0.908155	0.950791	0.93346	0.921236	0.922259	0.933967	0.929143
CM-2	0.948817	0.942474	0.937771	0.936861	0.942426	0.970701	0.918185	0.937651	0.952014	0.918555	0.91867	0.918992	0.920817	0.928958	0.923878	0.934451
CM-3	0.885426	0.927078	0.912713	0.937938	0.922931	0.923834	0.931864	0.924351	0.885721	0.91523	0.842648	0.938724	0.923473	0.945798	0.950009	0.917849
CM-4	0.92315	0.962767	0.885613	0.928061	0.922183	0.925204	0.952502	0.963122	0.940358	0.951836	0.921902	0.903349	0.905965	0.949008	0.939696	0.931648
CM-5	0.925192	0.921325	0.923159	0.927635	0.945884	0.931946	0.939464	0.949612	0.917135	0.922046	0.952715	0.930521	0.90878	0.908629	0.912937	0.927799
Cre-1
CM-1	0.887602	0.908004	0.88812	0.888557	0.922932	0.908258	0.878342	0.904169	0.901138	0.911623	0.883022	0.907567	0.889562	0.89773	0.898172	0.89832	0.900545
CM-2	0.913025	0.925864	0.900764	0.923016	0.915054	0.909694	0.883326	0.898953	0.89964	0.905115	0.92662	0.908665	0.872908	0.889203	0.91552	0.905824
CM-3	0.89827	0.872221	0.895582	0.921519	0.919496	0.894097	0.888045	0.881837	0.905185	0.87218	0.914225	0.880011	0.930677	0.891954	0.913415	0.898581
CM-4	0.897177	0.874041	0.898963	0.892448	0.882479	0.892877	0.915946	0.8941	0.892947	0.905856	0.885555	0.899679	0.900765	0.864753	0.901082	0.893245
CM-5	0.923332	0.905394	0.879789	0.914709	0.911203	0.915342	0.910971	0.898013	0.908397	0.92507	0.904953	0.930026	0.918878	0.920266	0.905052	0.911426
CM-6	0.88943	0.886671	0.890001	0.931508	0.914732	0.886221	0.871765	0.914554	0.907892	0.894471	0.881515	0.897335	0.879263	0.902391	0.890377	0.895875
Cre-2
CM-1	0.871968	0.900795	0.920185	0.938327	0.907748	0.915614	0.872212	0.872446	0.894046	0.898273	0.904665	0.923852	0.91907	0.900341	0.911766	0.903421	0.912862
CM-2	0.917489	0.925626	0.930106	0.924637	0.925406	0.92438	0.928638	0.927928	0.922937	0.900332	0.912617	0.901668	0.90603	0.921012	0.901209	0.918001
CM-3	0.894007	0.861857	0.883716	0.878502	0.902814	0.89442	0.888787	0.887576	0.874476	0.911641	0.881437	0.948843	0.948571	0.929482	0.900403	0.899102
CM-4	0.888872	0.937114	0.940294	0.932208	0.911344	0.921288	0.923965	0.923508	0.911378	0.893556	0.925073	0.910998	0.891269	0.913126	0.918977	0.916198
CM-5	0.953201	0.92901	0.930461	0.900434	0.920364	0.900127	0.894189	0.926304	0.926039	0.899145	0.921409	0.907901	0.912458	0.934703	0.930195	0.919063
CM-6	0.875461	0.899789	0.882889	0.915001	0.922368	0.88139	0.887612	0.901101	0.893472	0.880996	0.880964	0.902021	0.908	0.9006	0.89839	0.895337
CM-7	0.929634	0.923666	0.908239	0.912876	0.924999	0.911064	0.917139	0.89105	0.903532	0.911184	0.910565	0.918456	0.942294	0.938182	0.936806	0.918646
CM-8	0.94948	0.935517	0.955553	0.925592	0.928767	0.9563	0.928513	0.947033	0.930184	0.928335	0.918916	0.946367	0.906303	0.926594	0.913499	0.93313
Cre-3
CM-1	0.908255	0.896659	0.91144	0.936657	0.907017	0.920181	0.891046	0.921183	0.943061	0.937738	0.903642	0.887317	0.914361	0.893539	0.941073	0.914211	0.928849
CM-2	0.930856	0.911766	0.905524	0.903911	0.906194	0.931107	0.917081	0.91764	0.927954	0.929667	0.938187	0.920469	0.907129	0.937063	0.918232	0.920185
CM-3	0.929385	0.921218	0.937373	0.940973	0.934013	0.93364	0.923274	0.939973	0.946055	0.911724	0.935938	0.916055	0.92055	0.919918	0.934564	0.929644
CM-4	0.923802	0.907638	0.929824	0.912373	0.950833	0.936564	0.933164	0.936243	0.949671	0.921636	0.93453	0.933854	0.908168	0.903618	0.91895	0.926725
CM-5	0.961559	0.949455	0.945411	0.944663	0.943431	0.94351	0.939355	0.944317	0.945768	0.938261	0.938824	0.955862	0.963775	0.940047	0.949682	0.946928
CM-6	0.907421	0.912535	0.909827	0.910027	0.899105	0.905001	0.923204	0.955858	0.935817	0.929967	0.918331	0.923301	0.902867	0.913255	0.928848	0.918358
CM-7	0.951898	0.955245	0.947572	0.960697	0.944489	0.941852	0.942441	0.942069	0.95768	0.947129	0.948871	0.952171	0.953032	0.953131	0.95213	0.950027
CM-8	0.941864	0.945814	0.91303	0.915087	0.922054	0.915916	0.909089	0.94495	0.91327	0.911169	0.927351	0.936788	0.916755	0.922056	0.93555	0.924716
Cre-4
CM-1	0.923826	0.939515	0.928143	0.93376	0.935319	0.924004	0.937102	0.948752	0.932719	0.955738	0.942675	0.92813	0.911774	0.930483	0.936714	0.93391	0.945955
CM-2	0.928237	0.929685	0.973655	0.972405	0.951416	0.946655	0.96357	0.956355	0.958737	0.945328	0.961039	0.955814	0.94071	0.954552	0.950128	0.952552
CM-3	0.940498	0.924665	0.960853	0.969419	0.959599	0.967233	0.943148	0.980325	0.926106	0.978463	0.964036	0.952784	0.971164	0.960213	0.968731	0.957816
CM-4	0.951887	0.920316	0.959423	0.94263	0.952795	0.945101	0.948131	0.912334	0.929177	0.940359	0.913741	0.933066	0.957817	0.933132	0.945134	0.939003
CM-5	0.927752	0.951787	0.946191	0.970699	0.916017	0.953235	0.957342	0.948361	0.942095	0.947555	0.955956	0.936915	0.960829	0.931346	0.930362	0.945096
CM-6	0.96698	0.9553	0.97575	0.94437	0.966989	0.969123	0.960809	0.954866	0.927251	0.932507	0.966967	0.967674	0.932545	0.949945	0.901277	0.95149
CM-7	0.928999	0.913495	0.937622	0.935395	0.939385	0.924333	0.93003	0.960259	0.940063	0.941986	0.956873	0.946247	0.951109	0.904573	0.921866	0.935482
CM-8	0.962841	0.96692	0.944825	0.924274	0.930245	0.920122	0.967139	0.957539	0.971846	0.930153	0.903786	0.958248	0.969302	0.941241	0.935601	0.945605
CM-9	0.962858	0.965448	0.968127	0.966426	0.956548	0.929574	0.96068	0.95376	0.967449	0.968134	0.914625	0.950206	0.942597	0.922249	0.96087	0.952637
DSP-1
CM-1	0.892821	0.849302	0.842886	0.871373	0.863145	0.848103	0.864135	0.834906	0.859844	0.860535	0.857133	0.825695	0.856019	0.825405	0.843763	0.853004	0.847772
CM-2	0.835962	0.787027	0.822717	0.807415	0.844853	0.831148	0.823477	0.790657	0.765587	0.810296	0.812346	0.815654	0.815741	0.823286	0.832981	0.81461
CM-3	0.832493	0.836781	0.87708	0.882929	0.852658	0.859583	0.839462	0.869158	0.846095	0.789292	0.818772	0.844573	0.7923	0.835389	0.815171	0.839449
CM-4	0.898787	0.903742	0.889565	0.882477	0.897355	0.889717	0.887564	0.886282	0.873664	0.860465	0.877955	0.867877	0.87532	0.868831	0.869143	0.881916
CM-5	0.856042	0.853512	0.86085	0.849444	0.830783	0.884061	0.858582	0.865731	0.85682	0.809427	0.861137	0.868698	0.849706	0.827737	0.815661	0.849879
DSP-2
CM-1	0.841682	0.879235	0.850902	0.811239	0.794099	0.759452	0.865327	0.84609	0.839122	0.858616	0.830561	0.844061	0.84358	0.887319	0.863883	0.841011	0.831775
CM-2	0.819105	0.798868	0.821735	0.833826	0.825501	0.889409	0.829193	0.815341	0.852707	0.81637	0.840347	0.860473	0.819933	0.828164	0.809965	0.830729
CM-3	0.849789	0.86411	0.856959	0.854878	0.857932	0.858424	0.83469	0.803403	0.880104	0.904695	0.863627	0.839522	0.868458	0.812292	0.870586	0.854631
CM-4	0.80549	0.778319	0.798357	0.791537	0.817058	0.800483	0.80302	0.818473	0.81231	0.845357	0.856787	0.843959	0.774347	0.804096	0.81963	0.811282
CM-5	0.820864	0.834296	0.808815	0.826983	0.808306	0.835523	0.821691	0.854157	0.836361	0.848102	0.830416	0.810103	0.805713	0.816135	0.760893	0.821224
DSP-3
CM-1	0.897476	0.870315	0.841141	0.886786	0.898211	0.930522	0.910926	0.87616	0.866679	0.838389	0.920782	0.898804	0.849296	0.903613	0.907143	0.886416	0.876922
CM-2	0.858242	0.886795	0.893716	0.829079	0.834063	0.850899	0.8609	0.88598	0.87174	0.859045	0.877653	0.820441	0.922362	0.831333	0.86589	0.863209
CM-3	0.892848	0.893749	0.894809	0.900037	0.896646	0.88712	0.902203	0.919039	0.890502	0.920323	0.93273	0.911755	0.893404	0.880448	0.871579	0.899146
CM-4	0.849814	0.887767	0.845949	0.854439	0.85316	0.864179	0.891734	0.861059	0.933043	0.874384	0.84123	0.860045	0.814574	0.808265	0.830106	0.857983
CM-5	0.881936	0.852234	0.882805	0.907575	0.914183	0.86222	0.844658	0.939585	0.905664	0.896673	0.82496	0.90887	0.846201	0.821438	0.878795	0.877853
DSP-4
CM-1	0.957131	0.944949	0.913696	0.907504	0.881119	0.882327	0.927919	0.907195	0.920978	0.913014	0.920927	0.827513	0.928707	0.85342	0.90529	0.906113	0.908733
CM-2	0.980981	0.961808	0.956181	0.944773	0.951307	0.901475	0.955097	0.955979	0.972111	0.9638	0.939574	0.951038	0.895459	0.938707	0.948368	0.947777
CM-3	0.93055	0.885128	0.851882	0.953488	0.904459	0.870001	0.886758	0.93157	0.838571	0.889913	0.924539	0.898457	0.893777	0.90693	0.88305	0.896605
CM-4	0.847422	0.940757	0.931312	0.881345	0.947882	0.935963	0.914808	0.932608	0.894533	0.904878	0.908566	0.864342	0.84177	0.915874	0.891549	0.903574
CM-5	0.904948	0.87584	0.900631	0.891037	0.949419	0.896494	0.722204	0.921492	0.890309	0.89867	0.933278	0.894812	0.92647	0.889497	0.879584	0.891646
CM-6	0.925676	0.947271	0.888252	0.884871	0.913069	0.909781	0.893604	0.920354	0.892953	0.904058	0.912306	0.919015	0.901793	0.869404	0.917844	0.906683

## Sheet: fig.2. qPCR
	16S			CYTB			ND4			COX1			ND1			12S
		ratio			ratio			ratio			ratio			ratio			ratio
	WT1	1.60096		WT1	2.09658		WT1	2.08106		WT1	2.01319		WT1	2.37601		WT1	2.46676
	WT2	0.78498		WT2	0.90806		WT2	0.906887		WT2	2.15407		WT2	1.01724		WT2	0.717769
	WT3	0.033469		WT3	0.043904		WT3	0.042481		WT3	0.154686		WT3	0.06083		WT3	0.061043
	WT4	2.81305		WT4	2.17675		WT4	4.20375		WT4	3.9583		WT4	3.26987		WT4	4.04059
	WT5	1.86486		WT5	1.33753		WT5	2.99996		WT5	2.55383		WT5	2.10513		WT5	2.17465
	WT6	0.279048		WT6	0.385673		WT6	0.917799		WT6	0.462133		WT6	0.32396		WT6	0.490488
	WT7	2.63547		WT7	0.042177		WT7	2.9483		WT7	0.039928		WT7	0.015518		WT7	0.023838
	WT8	0.012736		DSP1	54.0093		WT8	0.016029		DSP1	41.5816		DSP1	51.6277		DSP1	45.0701
	DSP1	40.5087		DSP2	45.7327		DSP1	59.0161		DSP2	44.5553		DSP2	55.1005		DSP2	35.6338
	DSP2	42.6053		DSP3	36.6566		DSP2	47.1878		DSP3	28.0186		DSP3	59.3199		DSP3	21.2651
	DSP3	57.0713		DSP4	1.96896		DSP3	65.9521		DSP4	3.85016		DSP4	7.76886		DSP4	2.78856
	DSP4	2.01933		DSP5	0.433242		DSP4	4.60322		DSP5	0.807177		DSP5	2.23586		DSP5	1.15302
	DSP5	0.414772		DSP6	3.85363		DSP5	1.649		DSP6	0.685455		DSP6	8.51708		DSP6	2.25904
	DSP6	5.88248		DSP7	1.43757		DSP6	7.68895		DSP7	1.08676		DSP7	1.33014		DSP7	1.50279
	DSP7	1.74738		DSP8	4.03576		DSP7	1.50516		DSP8	3.70302		DSP8	5.4116		DSP8	4.06046
	DSP8	4.70007		DSP9	1.99551		DSP8	4.39632		DSP9	1.9343		DSP9	2.59742		DSP9	1.4197
	DSP9	2.53007					DSP9	2.68053

## Sheet: figure 3B western blot
		Cgas				Sting					TBK					IRF3					PIRF3 396					PIRF386
		wt	cre	dsp		wt	cre	dsp			wt	Myh6-McmTam	Myh6-McmTam:DspF/F			wt	Myh6-McmTam	Myh6-McmTam:DspF/F			wt	Myh6-McmTam	Myh6-McmTam:DspF/F			wt	Myh6-McmTam	Myh6-McmTam:DspF/F
		0.308059	0.477138	19.1002		0.658831	0.833968	8.37884			1.22417	1.6991	2.57131			1.03808	1.29756	0.443763			1.2371	0.611208	0.383174			1.09843	1.31048	0.266472
		0.468173	1.53835	15.8382		0.715796	1.06353	10.1408			0.881133	0.902828	7.85873			0.7282	0.840941	0.461735			0.749382	0.500549	0.472377			0.980807	0.900163	0.326609
		0.444129	2.92512	9.71677		0.747706	1.49048	7.69024			0.940762	0.418419	4.1217			1.26163	1.10332	0.365537			1.08771	0.817509	0.0452726			1.16953	0.639107	0.372772
		2.77964	2.37655	10.1998		1.87767	1.37317	6.694			0.953931	0.389385	0.452873			0.972091	1.35657	0.412126			0.925811	0.712176	0.107901			0.751236	0.749725	0.126355
											0.962287	1.08069	2.22592
											0.792273	1.14921	2.23442
											1.17839	0.751122	2.06114
											1.06705	1.59942	1.87874

## Sheet: Fig3.G. WB quantification
H2AFX			ATM			TP53			CDKN1A
WT	MCM-Cre	MCM-Cre-Dspf/f	WT	MCM-Cre	MCM-Cre-Dspf/f	WT	MCM-Cre	MCM-Cre-Dspf/f	WT	MCM-Cre	MCM-Cre-Dspf/f
0.032949	1.15768	79.2528	0.603946	1.13358	30.3489	0.476901	0.895121	66.3647	3.95513	0.014886	46.7178
0.047839	0.384604	34.5665	0.952903	0.767658	56.2642	0.752452	5.10351	36.835	0.014238	4.28843	47.1677
0.039359	0.438263	4.12009	1.37757	0.731917	76.5326	1.08779	11.2118	39.7807	0.016038	5.10251	15.7318
0.387985	0.952827	28.4711	1.06559	8.57328	154.078	1.68286	8.08982	80.0619	0.014592	1.20746	7.59036

## Sheet: figure 4B Western blots
		cgas								sting							TBK								IRF						PIRF396							PIRF386
		wt	Myh6-McmTam	Cgas-/-	Myh6-McmTam:DspF/F	Myh6-McmTam:DspF/FCgas-/-				wt	Myh6-McmTam	Cgas-/-	Myh6-McmTam:DspF/F	Myh6-McmTam:DspF/FCgas-/-			wt	Myh6-McmTam	Cgas-/-	Myh6-McmTam:DspF/F	Myh6-McmTam:DspF/FCgas-/-				wt	Myh6-McmTam	Mb21d1-/-	Myh6-McmTam:DspF/F	Myh6-McmTam:DspF/FMb21d1-/-		wt	Myh6-McmTam	Mb21d1-/-	Myh6-McmTam:DspF/F	Myh6-McmTam:DspF/FMb21d1-/-			wt	Myh6-McmTam	Mb21d1-/-	Myh6-McmTam:DspF/F	Myh6-McmTam:DspF/FMb21d1-/-
		0.683058	1.73524	0	3.66183	0.053303				0.862731	1.19409	0.200434	6.27292	5.81288			1.24697	1.13012	0.34309	3.60071	1.42278				0.859286	1.16721	1.07577	0.393524	0.611861		1.14597	1.85985	0.746234	0.202519	0.535706			1.01031	0.87272	0.792881	1.02489	0.322012
		0.373131	0.752941	0.034283	5.62578	0.00796				0.72036	1.22866	1.49546	7.06446	4.07941			1.01212	1.23199	0.575368	6.13391	1.03003				1.04803	1.06683	0.960429	0.282003	0.365744		1.20524	1.15607	0.832548	0.294988	0.50202			1.03026	0.552488	0.832338	0.293611	0.274533
		1.94381	1.11168	0.058468	2.87441	0				1.41691	0.899237	0.607168	5.94212	3.14907			0.740907	0.828237	0.414157	1.92581	0.746672				1.09269	1.19207	1.36225	0.334604	0.183973		0.648782	0.743948	0.269164	0.310262	0.32176			0.959433	0.832054	0.743718	0.248133	0.660138
		1.13996	1.17614	0	3.15574	0				1.58397	0.927901	2.28309	2.74741	3.57215			1.31602	1.56658	0.934927	2.35931	1.91696				1.35948	0.840135	0.650634	0.669684	0.454971		1.27616	0.767414	0.529914	0.150783	0.421541			1.00755	1.20565	1.28188	0.301137	0.854808
		0.793509	0.971654	0	1.47431	0				0.739627	1.21031	0.517259	5.57709	3.79586			0.873299	1.52183	0.992943	3.17172	1.4277				0.978823	0.640324	1.40106	0.697917	0.247283		0.809069	0.588683	0.359761	0.140099	0.359337			0.948061	1.05632	1.5335	0.257821	0.478404
		1.06653	1.25792	0	3.88392	0				0.676403	1.65968	1.26842	5.94118	5.06438			0.810684	1.14087	1.47872	2.89841	1.56885				0.821558	0.934813	1.16495	0.592888	0.204403		0.914774	0.524095	0.449209	0.238483	0.209888			1.04439	1.19994	1.10089	0.338102	0.133087
										1.39952	0.850165	1.28878	7.44694	5.42725
										0.634977	0.993735	1.32395	6.36507	6.84383
										0.965506	1.48312	1.26392	13.7279	5.51625

## Sheet: fig.5. qPCR
	Gene of interest (GOI):			irf7
		CT	Ct Mean	Ct-VCL	Ct-VCL-Mean	ΔCt	average ΔCt (WT)	ΔΔCt	Relative expression
	WT1	24.5175	24.4303	22.3356	22.324	2.10626	2.83089	-0.724636	1.65248
		24.3431	24.4303	22.3125	22.324
	WT3	24.3741	24.4666	21.9888	22.0784	2.38819		-0.442707	1.35915
		24.559	24.4666	22.168	22.0784
	WT4	25.0167	24.9615	23.9673	23.947	1.01449		-1.8164	3.52202
		24.9063	24.9615	23.9266	23.947
	WT5	24.9689	24.8952	22.0355	22.0259	2.86928		0.0383835	0.973745
		24.8215	24.8952	22.0164	22.0259
	WT6	24.7622	24.776	22.5392	22.5865	2.1895		-0.641394	1.55984
		24.7897	24.776	22.6337	22.5865
	WT7	33.6939	32.8427	27.7265	28.3724	4.47029		1.6394	0.32099
		31.9916	32.8427	29.0183	28.3724
	WT8	31.1191	31.3384	28.5595	28.3765	2.96185		0.130955	0.913227
		31.5576	31.3384	28.1935	28.3765
	CRE1	25.2575	25.2575	21.2541	21.5443	3.71319		0.882299	0.542502
		Undetermined	25.2575	21.8346	21.5443
	CRE3	27.6166	27.5784	22.505	22.3378	5.24062		2.40972	0.188192
		27.5402	27.5784	22.1705	22.3378
	CRE4	26.6132	26.8355	21.0471	21.2015	5.634		2.8031	0.143279
		27.0577	26.8355	21.3559	21.2015
	CRE5	28.549	28.4368	23.0898	23.1147	5.3221		2.4912	0.177858
		28.3246	28.4368	23.1397	23.1147
	CRE6	27.4188	26.7669	24.2426	24.2236	2.54323		-0.287661	1.22066
		26.1149	26.7669	24.2047	24.2236
	DSP1	23.9948	23.9883	23.374	23.3209	0.667322		-2.16357	4.48023
		23.9817	23.9883	23.2679	23.3209
	DSP2	24.9929	24.9277	23.4064	23.5406	1.38712		-1.44378	2.72032
		24.8626	24.9277	23.6748	23.5406
	DSP3	26.6474	26.8244	23.9564	24.083	2.74134		-0.0895519	1.06404
		27.0013	26.8244	24.2097	24.083
	DSP4	26.056	26.1138	24.9751	25.0381	1.07571		-1.75518	3.37569
		26.1717	26.1138	25.1011	25.0381
	DSP5	25.8348	26.0854	24.7782	24.7823	1.30305		-1.52785	2.88355
		26.336	26.0854	24.7864	24.7823
	DSP6	29.561	29.471	27.3022	28.0206	1.45044		-1.38046	2.60351
		29.3811	29.471	28.739	28.0206
	CGAS1	30.9626	31.0865	26.6486	26.6772	4.40928		1.57838	0.334857
		31.2105	31.0865	26.7059	26.6772
	CGAS2	31.3244	31.2224	26.6206	26.604	4.61841		1.78752	0.28967
		31.1204	31.2224	26.5874	26.604
	CGAS4	32.1387	32.0833	27.7932	27.729	4.35435		1.52346	0.347851
		32.0279	32.0833	27.6647	27.729
	CGAS5	31.4279	31.8476	27.6921	28.0059	3.84172		1.01083	0.496262
		32.2673	31.8476	28.3196	28.0059
	CGAS6	32.3639	31.34	27.9148	27.4611	3.87892		1.04803	0.483629
		30.316	31.34	27.0073	27.4611
	cgasDSP2	31.4945	32.1292	26.1392	26.1943	5.93491		3.10402	0.116305
		32.7639	32.1292	26.2494	26.1943
	cgasDSP3	31.8054	30.8636	26.536	26.5938	4.26972		1.43883	0.368867
		29.9218	30.8636	26.6517	26.5938
	cgasDSP4	30.0916	30.4961	26.4939	26.5594	3.93672		1.10582	0.464637
		30.9007	30.4961	26.6249	26.5594
	cgasDSP5	30.3104	30.5376	23.0609	23.2354	7.30227		4.47138	0.0450797
		30.7649	30.5376	23.4099	23.2354
	cgasDSP6	29.9415	29.5345	24.8781	25.1493	4.38526		1.55436	0.340479
		29.1275	29.5345	25.4204	25.1493
	Gene of interest (GOI):			ccl7
		CT	Ct Mean	Ct-VCL	Ct-VCL-Mean	ΔCt	average ΔCt (WT)	ΔΔCt	Relative expression
	WT1	26.0466	26.055	22.3356	22.324	3.73091	4.96039	-1.22948	2.34483
		26.0633	26.055	22.3125	22.324
	WT2	24.1381	24.1991	22.7854	22.7849	1.41418		-3.54621	11.682
		24.2601	24.1991	22.7844	22.7849
	WT3	26.7381	26.7076	21.9888	22.0784	4.62924		-0.331145	1.25801
		26.6771	26.7076	22.168	22.0784
	WT4	27.7993	27.7966	23.9673	23.947	3.84966		-1.11073	2.15955
		27.7939	27.7966	23.9266	23.947
	WT5	28.1309	28.1796	22.0355	22.0259	6.1537		1.19331	0.437297
		28.2283	28.1796	22.0164	22.0259
	WT6	28.4262	29.0249	22.5392	22.5865	6.43843		1.47804	0.358975
		29.6236	29.0249	22.6337	22.5865
	CRE3	27.4308	27.3082	22.505	22.3378	4.97044		0.0100471	0.99306
		27.1856	27.3082	22.1705	22.3378
	CRE4	25.7386	25.8723	21.0471	21.2015	4.67078		-0.289613	1.22231
		26.006	25.8723	21.3559	21.2015
	CRE5	28.6551	28.8829	23.0898	23.1147	5.76816		0.807769	0.571265
		29.1107	28.8829	23.1397	23.1147
	CRE6	32.3508	30.1231	24.2426	24.2236	5.89948		0.93909	0.521562
		27.8954	30.1231	24.2047	24.2236
	CRE7	31.0581	31.1642	25.1398	25.0724	6.09184		1.13145	0.456457
		31.2704	31.1642	25.0049	25.0724
	CRE8	28.91	28.8596	24.2236	24.2927	4.56687		-0.393515	1.31359
		28.8092	28.8596	24.3619	24.2927
	DSP1	24.6968	24.5718	23.374	23.3209	1.25087		-3.70952	13.0821
		24.4468	24.5718	23.2679	23.3209
	DSP2	26.1967	26.0301	23.4064	23.5406	2.48947		-2.47092	5.54398
		25.8635	26.0301	23.6748	23.5406
	DSP3	27.6575	27.6806	23.9564	24.083	3.59758		-1.36281	2.57186
		27.7037	27.6806	24.2097	24.083
	DSP4	25.8645	25.8717	24.9751	25.0381	0.833527		-4.12686	17.4707
		25.8788	25.8717	25.1011	25.0381
	DSP5	25.4093	25.5481	24.7782	24.7823	0.765833		-4.19456	18.31
		25.687	25.5481	24.7864	24.7823
	DSP6	29.4069	29.6559	27.3022	28.0206	1.63527		-3.32512	10.0221
		29.9049	29.6559	28.739	28.0206
	CGAS1	31.2053	31.1961	26.6486	26.6772	4.51881		-0.441581	1.35809
		31.1868	31.1961	26.7059	26.6772
	CGAS2	30.4749	30.6971	26.6206	26.604	4.09307		-0.86732	1.82427
		30.9192	30.6971	26.5874	26.604
	CGAS4	31.6387	31.7835	27.7932	27.729	4.05449		-0.9059	1.87371
		31.9282	31.7835	27.6647	27.729
	CGAS5	32.8306	32.7953	27.6921	28.0059	4.78939		-0.170996	1.12584
		32.7599	32.7953	28.3196	28.0059
	CGAS6	32.9064	32.5321	27.9148	27.4611	5.07109		0.110702	0.926137
		32.1579	32.5321	27.0073	27.4611
	cgasDSP2	32.4731	32.1608	26.1392	26.1943	5.96648		1.00609	0.497895
		31.8484	32.1608	26.2494	26.1943
	cgasDSP3	30.3815	30.3195	26.536	26.5938	3.72563		-1.23476	2.35343
		30.2574	30.3195	26.6517	26.5938
	cgasDSP4	31.5155	31.6323	26.4939	26.5594	5.07283		0.112445	0.925019
		31.749	31.6323	26.6249	26.5594
	cgasDSP5	32.1665	32.1965	23.0609	23.2354	8.96113		4.00075	0.0624677
		32.2265	32.1965	23.4099	23.2354
	cgasDSP6	28.3376	28.2094	24.8781	25.1493	3.06017		-1.90022	3.7327
		28.0813	28.2094	25.4204	25.1493
	Gene of interest (GOI):			cd44
		CT	Ct Mean	Ct-VCL	Ct-VCL-Mean	ΔCt	average ΔCt (WT)	ΔΔCt	Relative expression
	WT1	24.1076	24.0796	22.3356	22.324	1.75551	2.42942	-0.673903	1.59538
		24.0516	24.0796	22.3125	22.324
	WT2	24.1711	24.2447	22.7854	22.7849	1.45979		-0.96962	1.95833
		24.3183	24.2447	22.7844	22.7849
	WT3	24.9673	25.0454	21.9888	22.0784	2.96705		0.537639	0.688897
		25.1236	25.0454	22.168	22.0784
	WT4	25.487	25.3314	23.9673	23.947	1.38443		-1.04499	2.06335
		25.1758	25.3314	23.9266	23.947
	WT5	25.4355	25.4871	22.0355	22.0259	3.46123		1.03181	0.489096
		25.5388	25.4871	22.0164	22.0259
	WT6	26.1575	26.1349	22.5392	22.5865	3.54848		1.11906	0.460394
		26.1124	26.1349	22.6337	22.5865
	CRE1	25.4065	26.0814	21.2541	21.5443	4.53702		2.10761	0.232031
		26.7562	26.0814	21.8346	21.5443
	CRE2	27.66	26.7189	23.3111	23.4255	3.29339		0.863977	0.549436
		25.7779	26.7189	23.5399	23.4255
	CRE3	25.5786	25.5218	22.505	22.3378	3.18408		0.754669	0.592683
		25.4651	25.5218	22.1705	22.3378
	CRE4	24.9412	24.893	21.0471	21.2015	3.69146		1.26204	0.416954
		24.8447	24.893	21.3559	21.2015
	CRE5	25.5773	25.6891	23.0898	23.1147	2.57438		0.144967	0.9044
		25.8009	25.6891	23.1397	23.1147
	CRE6	25.3961	25.2566	24.2426	24.2236	1.03302		-1.3964	2.63243
		25.1172	25.2566	24.2047	24.2236
	DSP1	21.0723	21.2066	23.374	23.3209	-2.11434		-4.54376	23.3242
		21.3409	21.2066	23.2679	23.3209
	DSP2	21.3514	21.8926	23.4064	23.5406	-1.64805		-4.07747	16.8826
		22.4338	21.8926	23.6748	23.5406
	DSP3	24.0513	23.9691	23.9564	24.083	-0.113953		-2.54337	5.82948
		23.8869	23.9691	24.2097	24.083
	DSP4	21.9634	22.0725	24.9751	25.0381	-2.96566		-5.39507	42.0803
		22.1816	22.0725	25.1011	25.0381
	DSP5	21.9771	22.259	24.7782	24.7823	-2.52336		-4.95277	30.9695
		22.5408	22.259	24.7864	24.7823
	DSP6	24.3924	24.3898	27.3022	28.0206	-3.63078		-6.0602	66.727
		24.3873	24.3898	28.739	28.0206
	CGAS1	Undetermined	30.8725	30.6155	30.5617	0.310789		-2.11863	4.3428
		30.8725	30.8725	30.508	30.5617
	CGAS2	29.1127	29.3644	28.5829	28.7418	0.62257		-1.80685	3.49876
		29.616	29.3644	28.9007	28.7418
	CGAS3	33.6676	33.2764	32.6493	32.525	0.751457		-1.67796	3.19975
		32.8853	33.2764	32.4006	32.525
	CGAS5	Undetermined	34.4921	33.5526	33.4006	1.0915		-1.33792	2.52787
		34.4921	34.4921	33.2486	33.4006
	CGAS6	29.2374	28.7778	25.4167	26.9283	1.8495		-0.579919	1.49476
		28.3183	28.7778	28.44	26.9283
	CGAS7	27.3249	26.8416	27.0356	26.2271	0.614552		-1.81486	3.51826
		26.3583	26.8416	25.4185	26.2271
	CGAS8	26.6957	26.8467	24.9278	24.6306	2.21611		-0.213301	1.15934
		26.9977	26.8467	24.3334	24.6306
	cgasDSP1	29.2465	30.0922	31.5762	31.7703	-1.67812		-4.10753	17.2382
		30.9378	30.0922	31.9644	31.7703
	cgasDSP2	30.9297	29.4372	30.0985	30.3099	-0.8727		-3.30212	9.86361
		27.9446	29.4372	30.5212	30.3099
	cgasDSP3	26.3636	26.1062	27.5164	27.6216	-1.51532		-3.94473	15.3987
		25.8489	26.1062	27.7267	27.6216
	cgasDSP4	22.0957	21.9817	22.1453	22.2227	-0.240948		-2.67036	6.36589
		21.8678	21.9817	22.3001	22.2227
	cgasDSP5	23.7216	23.7279	23.0609	23.2354	0.492558		-1.93686	3.82871
		23.7343	23.7279	23.4099	23.2354
	cgasDSP6	23.2132	23.3055	24.8781	25.1493	-1.84374		-4.27315	19.3351
		23.3978	23.3055	25.4204	25.1493
	Gene of interest (GOI):			mmp9
		CT	Ct Mean	Ct-VCL	Ct-VCL-Mean	ΔCt	average ΔCt (WT)	ΔΔCt	Relative expression
	WT1	30.5248	30.5809	22.3356	22.324	8.25681	8.33816	-0.08135	1.05801
		30.6369	30.5809	22.3125	22.324
	WT2	28.9511	29.1001	22.7854	22.7849	6.31521		-2.02295	4.06413
		29.2492	29.1001	22.7844	22.7849
	WT3	29.8299	30.4411	21.9888	22.0784	8.3627		0.0245403	0.983134
		31.0522	30.4411	22.168	22.0784
	WT4	35.0277	35.0277	23.9673	23.947	11.0807		2.74253	0.149422
		Undetermined	35.0277	23.9266	23.947
	WT5	29.8414	29.5078	22.0355	22.0259	7.48189		-0.85627	1.81035
		29.1742	29.5078	22.0164	22.0259
	WT6	30.5589	31.1181	22.5392	22.5865	8.53165		0.193491	0.874487
		31.6773	31.1181	22.6337	22.5865
	CRE1	30.8647	31.2904	21.2541	21.5443	9.74604		1.40788	0.376865
		31.716	31.2904	21.8346	21.5443
	CRE2	Undetermined	36.33	23.3111	23.4255	12.9044		4.56629	0.0422094
		36.33	36.33	23.5399	23.4255
	CRE3	29.9891	29.7588	22.505	22.3378	7.42104		-0.91712	1.88834
		29.5285	29.7588	22.1705	22.3378
	CRE4	29.5184	29.8654	21.0471	21.2015	8.66389		0.32573	0.797895
		30.2124	29.8654	21.3559	21.2015
	CRE5	29.5027	30.0449	23.0898	23.1147	6.93017		-1.40798	2.65366
		30.5871	30.0449	23.1397	23.1147
	CRE4	Undetermined	35.6999	25.1398	25.0724	10.6275		2.28931	0.204573
		35.6999	35.6999	25.0049	25.0724
	CRE5	33.5272	36.2574	24.2236	24.2927	11.9647		3.62654	0.0809661
		38.9876	36.2574	24.3619	24.2927
	DSP1	27.7086	27.6493	23.374	23.3209	4.32838		-4.00977	16.1088
		27.59	27.6493	23.2679	23.3209
	DSP2	28.9605	29.1748	23.4064	23.5406	5.63419		-2.70396	6.5159
		29.3891	29.1748	23.6748	23.5406
	DSP3	27.0307	27.1283	23.9564	24.083	3.0453		-5.29285	39.2019
		27.2259	27.1283	24.2097	24.083
	DSP4	28.2661	28.5737	24.9751	25.0381	3.53558		-4.80258	27.9075
		28.8813	28.5737	25.1011	25.0381
	DSP5	29.6106	29.9238	24.7782	24.7823	5.14153		-3.19662	9.16811
		30.2371	29.9238	24.7864	24.7823
	DSP6	32.9439	32.9202	27.3022	28.0206	4.89959		-3.43857	10.8421
		32.8964	32.9202	28.739	28.0206
	CGAS1	39.2228	37.3328	26.6486	26.6772	10.6555		2.31736	0.200634
		35.4427	37.3328	26.7059	26.6772
	CGAS2	33.9185	34.6519	26.6206	26.604	8.04788		-0.290275	1.22287
		35.3853	34.6519	26.5874	26.604
	CGAS5	37.4076	37.7166	27.6921	28.0059	9.71069		1.37253	0.386213
		38.0255	37.7166	28.3196	28.0059
	CGAS7	32.8844	33.2464	27.0356	26.2271	7.01936		-1.3188	2.49458
		33.6084	33.2464	25.4185	26.2271
	CGAS8	33.6774	33.1145	24.9278	24.6306	8.48393		0.145777	0.903892
		32.5516	33.1145	24.3334	24.6306
	cgasDSP2	31.7623	32.2105	26.1392	26.1943	6.0162		-2.32195	5.00008
		32.6587	32.2105	26.2494	26.1943
	cgasDSP3	31.9801	32.2785	26.536	26.5938	5.68463		-2.65353	6.29205
		32.5768	32.2785	26.6517	26.5938
	cgasDSP4	34.365	34.6687	26.4939	26.5594	8.10926		-0.228895	1.17194
		34.9723	34.6687	26.6249	26.5594
	cgasDSP5	Undetermined	36.9763	23.0609	23.2354	13.7409		5.40277	0.0236376
		36.9763	36.9763	23.4099	23.2354
	cgasDSP6	31.9138	31.3077	24.8781	25.1493	6.1584		-2.17975	4.53076
		30.7015	31.3077	25.4204	25.1493
	Gene of interest (GOI):			nr4a2
		CT	Ct Mean	Ct-VCL	Ct-VCL-Mean	ΔCt	average ΔCt (WT)	ΔΔCt	Relative expression
	WT1	28.984	28.9815	22.3356	22.324	6.65742	6.57761	0.0798092	0.946183
		28.9789	28.9815	22.3125	22.324
	WT2	28.8201	28.8546	22.7854	22.7849	6.06967		-0.507935	1.42201
		28.8891	28.8546	22.7844	22.7849
	WT3	28.7464	29.186	21.9888	22.0784	7.10758		0.529978	0.692565
		29.6255	29.186	22.168	22.0784
	WT4	31.0206	30.9491	23.9673	23.947	7.00216		0.424557	0.745068
		30.8777	30.9491	23.9266	23.947
	WT5	28.4641	28.3496	22.0355	22.0259	6.32364		-0.253969	1.19248
		28.235	28.3496	22.0164	22.0259
	WT6	29.1441	28.8916	22.5392	22.5865	6.30517		-0.27244	1.20785
		28.6392	28.8916	22.6337	22.5865
	CRE1	28.142	28.3852	21.2541	21.5443	6.84086		0.263252	0.833208
		28.6284	28.3852	21.8346	21.5443
	CRE2	29.7414	29.5427	23.3111	23.4255	6.11717		-0.460434	1.37596
		29.344	29.5427	23.5399	23.4255
	CRE3	28.0515	27.9467	22.505	22.3378	5.60896		-0.968651	1.95701
		27.842	27.9467	22.1705	22.3378
	CRE4	28.615	28.6349	21.0471	21.2015	7.43345		0.855841	0.552543
		28.6549	28.6349	21.3559	21.2015
	CRE5	30.165	30.0797	23.0898	23.1147	6.96497		0.38736	0.764528
		29.9943	30.0797	23.1397	23.1147
	CRE6	29.3253	29.4318	24.2426	24.2236	5.20815		-1.36945	2.58373
		29.5383	29.4318	24.2047	24.2236
	DSP1	27.4939	27.6571	23.374	23.3209	4.3362		-2.2414	4.72856
		27.8203	27.6571	23.2679	23.3209
	DSP2	27.0887	27.2005	23.4064	23.5406	3.65984		-2.91777	7.55675
		27.3122	27.2005	23.6748	23.5406
	DSP3	28.7771	28.604	23.9564	24.083	4.521		-2.05661	4.16007
		28.431	28.604	24.2097	24.083
	DSP4	28.3903	28.4851	24.9751	25.0381	3.44702		-3.13058	8.7579
		28.58	28.4851	25.1011	25.0381
	DSP5	27.6353	27.7789	24.7782	24.7823	2.99661		-3.581	11.9671
		27.9225	27.7789	24.7864	24.7823
	DSP6	30.5306	30.2758	27.3022	28.0206	2.25524		-4.32237	20.0061
		30.0211	30.2758	28.739	28.0206
	CGAS1	31.5562	32.1104	26.6486	26.6772	5.43312		-1.14449	2.21067
		32.6645	32.1104	26.7059	26.6772
	CGAS2	31.9234	31.9573	26.6206	26.604	5.35324		-1.22436	2.33652
		31.9911	31.9573	26.5874	26.604
	CGAS4	32.0803	32.3273	27.7932	27.729	4.59834		-1.97927	3.94293
		32.5743	32.3273	27.6647	27.729
	CGAS5	31.7029	31.5529	27.6921	28.0059	3.54707		-3.03054	8.17115
		31.403	31.5529	28.3196	28.0059
	CGAS6	32.1947	32.0072	27.9148	27.4611	4.54612		-2.03149	4.08826
		31.8197	32.0072	27.0073	27.4611
	CGAS7	31.8882	31.4121	25.4167	26.9283	4.48377		-2.09384	4.26882
		30.936	31.4121	28.44	26.9283
	CGAS8	29.6374	29.6466	27.0356	26.2271	3.41951		-3.15809	8.92649
		29.6557	29.6466	25.4185	26.2271
	CGAS9	30.0557	29.7918	24.9278	24.6306	5.16116		-1.41645	2.66928
		29.5278	29.7918	24.3334	24.6306
	cgasDSP2	31.3041	31.2451	26.1392	26.1943	5.05077		-1.52684	2.88153
		31.1861	31.2451	26.2494	26.1943
	cgasDSP3	30.4686	30.3654	26.536	26.5938	3.77157		-2.80604	6.9936
		30.2622	30.3654	26.6517	26.5938
	cgasDSP4	32.4114	31.9256	26.4939	26.5594	5.36617		-1.21144	2.31568
		31.4398	31.9256	26.6249	26.5594
	cgasDSP5	31.689	31.7398	23.0609	23.2354	8.50445		1.92685	0.263003
		31.7906	31.7398	23.4099	23.2354
	cgasDSP6	29.2349	29.3234	24.8781	25.1493	4.17415		-2.40346	5.2907
		29.4119	29.3234	25.4204	25.1493
	Gene of interest (GOI):			spp1
		CT	Ct Mean	Ct-VCL	Ct-VCL-Mean	ΔCt	average ΔCt (WT)	ΔΔCt	Relative expression
	WT1	28.8129	28.6067	24.4694	24.6573	3.94933	6.7114	-2.76207	6.78368
		28.4005	28.6067	24.8453	24.6573
	WT2	29.8855	30.3946	25.2748	24.8292	5.56536		-1.14605	2.21307
		30.9037	30.3946	24.3837	24.8292
	WT3	29.8934	29.6053	23.0469	23.11	6.49537		-0.216029	1.16153
		29.3173	29.6053	23.173	23.11
	WT4	30.7124	31.4063	24.12	24.2645	7.14179		0.430387	0.742063
		32.1002	31.4063	24.409	24.2645
	WT5	34.6013	34.3021	24.8662	25.0393	9.26284		2.55144	0.170585
		34.0029	34.3021	25.2123	25.0393
	WT6	33.857	32.5102	25.3459	24.6565	7.85372		1.14232	0.453031
		31.1634	32.5102	23.967	24.6565
	CRE1	33.2298	33.807	22.9211	22.8356	10.9714		4.26005	0.0521914
		34.3842	33.807	22.7501	22.8356
	CRE2	33.9246	34.7382	22.521	22.7064	12.0318		5.32043	0.025026
		35.5518	34.7382	22.8918	22.7064
	CRE3	39.1534	39.1534	24.8812	24.99	14.1634		7.45197	0.00571126
		Undetermined	39.1534	25.0988	24.99
	CRE4	Undetermined	36.9927	22.9851	23.3254	13.6673		6.95586	0.00805524
		36.9927	36.9927	23.6657	23.3254
	CRE5	31.4705	31.4813	24.8154	25.0461	6.4352		-0.276198	1.211
		31.4921	31.4813	25.2767	25.0461
	DSP1	15.6123	15.6605	23.0163	23.0723	-7.41179		-14.1232	17844.4
		15.7088	15.6605	23.1284	23.0723
	DSP2	16.0919	16.2291	22.7774	22.8645	-6.63536		-13.3468	10417.8
		16.3664	16.2291	22.9516	22.8645
	DSP3	18.6883	18.8438	23.3263	23.3025	-4.4587		-11.1701	2304.28
		18.9994	18.8438	23.2787	23.3025
	DSP4	17.5526	17.5605	24.5785	24.6181	-7.05759		-13.769	13959.8
		17.5685	17.5605	24.6577	24.6181
	DSP5	17.3421	16.8931	23.211	22.9105	-6.01744		-12.7288	6788.34
		16.4441	16.8931	22.6101	22.9105
	DSP6	17.6022	17.0925	24.2693	23.6917	-6.59916		-13.3106	10159.6
		16.5829	17.0925	23.1141	23.6917
	CGAS1	32.5994	32.9399	27.6893	27.6194	5.3205		-1.3909	2.62242
		33.2803	32.9399	27.5494	27.6194
	CGAS2	33.1507	32.8669	26.91	26.8653	6.00157		-0.709836	1.63562
		32.583	32.8669	26.8206	26.8653
	CGAS4	34.8855	33.7191	27.8326	28.3542	5.36482		-1.34658	2.54309
		32.5526	33.7191	28.8758	28.3542
	CGAS5	34.2074	34.9345	29.5792	30.4986	4.43581		-2.2756	4.84197
		35.6615	34.9345	31.4181	30.4986
	CGAS6	36.3152	36.3152	30.6752	29.5231	6.79216		0.0807584	0.94556
		Undetermined	36.3152	28.3709	29.5231
	cgasDSP2	21.0726	20.9593	26.9743	26.8691	-5.90981		-12.6212	6300.33
		20.846	20.9593	26.764	26.8691
	cgasDSP3	19.7653	19.5836	25.8105	25.9093	-6.32577		-13.0372	8405.79
		19.4019	19.5836	26.0082	25.9093
	cgasDSP4	21.096	21.257	26.0526	26.0157	-4.75865		-11.4701	2836.81
		21.4181	21.257	25.9788	26.0157
	cgasDSP5	24.1477	24.2889	26.2753	26.3999	-2.11094		-8.82234	452.678
		24.4302	24.2889	26.5244	26.3999
	cgasDSP3	23.5259	23.6595	24.2005	23.9674	-0.307854		-7.01926	129.72
		23.7931	23.6595	23.7343	23.9674
	cgasDSP4	20.2388	20.3053	22.4762	22.5348	-2.2295		-8.94091	491.452
		20.3717	20.3053	22.5933	22.5348
	cgasDSP5	21.1664	21.2313	23.0036	23.0679	-1.83662		-8.54802	374.292
		21.2963	21.2313	23.1323	23.0679
	Gene of interest (GOI):			vim
		CT	Ct Mean	Ct-VCL	Ct-VCL-Mean	ΔCt	average ΔCt (WT)	ΔΔCt	Relative expression
	WT1	18.4545	18.416	22.3356	22.324	-3.90807	-3.28474	-0.623329	1.54043
		18.3774	18.416	22.3125	22.324
	WT2	18.2361	18.2593	22.7854	22.7849	-4.52566		-1.24091	2.36348
		18.2824	18.2593	22.7844	22.7849
	WT3	18.9247	19.092	21.9888	22.0784	-2.98635		0.298397	0.813155
		19.2594	19.092	22.168	22.0784
	WT4	19.7884	19.818	23.9673	23.947	-4.129		-0.844261	1.79535
		19.8475	19.818	23.9266	23.947
	WT5	19.9691	19.9269	22.0355	22.0259	-2.09902		1.18573	0.439603
		19.8847	19.9269	22.0164	22.0259
	WT6	20.1865	20.5261	22.5392	22.5865	-2.06036		1.22438	0.427981
		20.8657	20.5261	22.6337	22.5865
	CRE1	22.5805	22.5805	21.2541	21.5443	1.03613		4.32087	0.0500368
		Undetermined	22.5805	21.8346	21.5443
	CRE2	35.3822	21.4563	23.3111	23.4255	-1.96922		1.31552	0.40178
		21.4563		23.5399	23.4255
	CRE3	21.1005	21.1016	22.505	22.3378	-1.23619		2.04856	0.241726
		21.1027	21.1016	22.1705	22.3378
	CRE4	19.9952	20.0885	21.0471	21.2015	-1.11296		2.17178	0.221937
		20.1819	20.0885	21.3559	21.2015
	CRE5	21.2195	21.39	23.0898	23.1147	-1.7247		1.56004	0.339142
		21.5605	21.39	23.1397	23.1147
	DSP1	18.601	18.4335	23.374	23.3209	-4.88746		-1.60271	3.03714
		18.266	18.4335	23.2679	23.3209
	DSP2	18.3064	18.664	23.4064	23.5406	-4.87661		-1.59187	3.01439
		19.0216	18.664	23.6748	23.5406
	DSP3	20.7366	20.5414	23.9564	24.083	-3.54162		-0.25688	1.19489
		20.3462	20.5414	24.2097	24.083
	DSP4	18.9024	18.949	24.9751	25.0381	-6.08917		-2.80443	6.98582
		18.9955	18.949	25.1011	25.0381
	DSP5	19.1235	19.4109	24.7782	24.7823	-5.37138		-2.08664	4.24757
		19.6984	19.4109	24.7864	24.7823
	DSP6	21.8912	21.6795	27.3022	28.0206	-6.3411		-3.05636	8.31872
		21.4678	21.6795	28.739	28.0206
	CGAS1	24.574	24.5987	26.6486	26.6772	-2.07858		1.20617	0.433419
		24.6234	24.5987	26.7059	26.6772
	CGAS2	24.4486	24.6107	26.6206	26.604	-1.99328		1.29146	0.408537
		24.7729	24.6107	26.5874	26.604
	CGAS4	25.3545	25.6213	27.7932	27.729	-2.10763		1.17711	0.442235
		25.8881	25.6213	27.6647	27.729
	CGAS5	25.9765	26.0759	27.6921	28.0059	-1.92994		1.3548	0.39099
		26.1754	26.0759	28.3196	28.0059
	CGAS6	25.8344	25.1784	27.9148	27.4611	-2.28264		1.0021	0.499273
		24.5224	25.1784	27.0073	27.4611
	cgasDSP2	23.0495	23.0784	26.1392	26.1943	-3.11586		0.168879	0.889534
		23.1074	23.0784	26.2494	26.1943
	cgasDSP3	21.8513	21.9588	26.536	26.5938	-4.63507		-1.35033	2.5497
		22.0662	21.9588	26.6517	26.5938
	cgasDSP4	23.1666	23.2398	26.4939	26.5594	-3.3196		-0.034853	1.02445
		23.3131	23.2398	26.6249	26.5594
	cgasDSP5	23.5242	23.593	23.0609	23.2354	0.357656		3.6424	0.0800809
		23.6619	23.593	23.4099	23.2354
	cgasDSP6	19.5751	19.6248	24.8781	25.1493	-5.52449		-2.23975	4.72316
		19.6744	19.6248	25.4204	25.1493
	Gene of interest (GOI):			sfrp1
		CT	Ct Mean	Ct-VCL	Ct-VCL-Mean	ΔCt	average ΔCt (WT)	ΔΔCt	Relative expression
	WT1	24.6745	24.4541	22.3356	22.324	2.13005	2.21987	-0.0898155	1.06423
		24.2337	24.4541	22.3125	22.324
	WT2	23.4829	23.966	22.7854	22.7849	1.18112		-1.03874	2.05444
		24.4492	23.966	22.7844	22.7849
	WT3	24.8205	25.0998	21.9888	22.0784	3.02138		0.801517	0.573745
		25.3791	25.0998	22.168	22.0784
	WT4	26.6921	26.3902	23.9673	23.947	2.44318		0.22331	0.856598
		26.0882	26.3902	23.9266	23.947
	WT5	24.3252	24.2533	22.0355	22.0259	2.22739		0.00752608	0.994797
		24.1815	24.2533	22.0164	22.0259
	WT6	24.8592	24.9025	22.5392	22.5865	2.31607		0.0962063	0.93549
		24.9459	24.9025	22.6337	22.5865
	CRE1	24.2678	24.5008	21.2541	21.5443	2.95649		0.736623	0.600142
		24.7338	24.5008	21.8346	21.5443
	CRE2	26.1462	25.842	23.3111	23.4255	2.41651		0.196645	0.872577
		25.5379	25.842	23.5399	23.4255
	CRE3	24.3919	24.2837	22.505	22.3378	1.94593		-0.273932	1.2091
		24.1755	24.2837	22.1705	22.3378
	CRE4	23.435	23.6041	21.0471	21.2015	2.40256		0.182695	0.881056
		23.7731	23.6041	21.3559	21.2015
	CRE5	25.3258	25.3984	23.0898	23.1147	2.28366		0.063789	0.956748
		25.471	25.3984	23.1397	23.1147
	CRE6	25.7921	25.7748	24.2426	24.2236	1.5512		-0.668665	1.5896
		25.7576	25.7748	24.2047	24.2236
	DSP1	21.6534	21.6014	23.374	23.3209	-1.71958		-3.93945	15.3423
		21.5494	21.6014	23.2679	23.3209
	DSP2	22.2194	22.1154	23.4064	23.5406	-1.42526		-3.64512	12.511
		22.0114	22.1154	23.6748	23.5406
	DSP3	23.0027	22.9997	23.9564	24.083	-1.08333		-3.3032	9.87103
		22.9967	22.9997	24.2097	24.083
	DSP4	23.3648	23.4252	24.9751	25.0381	-1.61294		-3.8328	14.2492
		23.4856	23.4252	25.1011	25.0381
	DSP5	22.9544	23.0838	24.7782	24.7823	-1.69855		-3.91841	15.1203
		23.2131	23.0838	24.7864	24.7823
	DSP6	25.669	25.5667	27.3022	28.0206	-2.45395		-4.67381	25.5245
		25.4643	25.5667	28.739	28.0206
	CGAS1	30.2656	29.8709	30.6155	30.5617	-0.690847		-2.91071	7.5199
		29.4762	29.8709	30.508	30.5617
	CGAS2	27.5078	27.6978	28.5829	28.7418	-1.04406		-3.26392	9.60592
		27.8877	27.6978	28.9007	28.7418
	CGAS4	27.8064	28.07	27.7932	27.729	0.341022		-1.87884	3.6778
		28.3336	28.07	27.6647	27.729
	CGAS5	33.5965	34.2696	33.5526	33.4006	0.868938		-1.35093	2.55076
		34.9426	34.2696	33.2486	33.4006
	CGAS6	34.0023	34.3233	33.2445	34.3119	0.0113411		-2.20853	4.62202
		34.6443	34.3233	35.3794	34.3119
	cgasDSP1	30.0926	30.456	31.5762	31.7703	-1.31425		-3.53412	11.5845
		30.8194	30.456	31.9644	31.7703
	cgasDSP2	29.0073	28.2991	30.0985	30.3099	-2.01075		-4.23062	18.7734
		27.5909	28.2991	30.5212	30.3099
	cgasDSP3	25.5059	25.5195	27.5164	27.6216	-2.10206		-4.32193	20
		25.5331	25.5195	27.7267	27.6216
	cgasDSP4	22.4331	22.5157	22.1453	22.2227	0.293056		-1.92681	3.80213
		22.5984	22.5157	22.3001	22.2227
	cgasDSP5	24.4633	24.5726	23.0609	23.2354	1.33725		-0.882618	1.84372
		24.6819	24.5726	23.4099	23.2354
	cgasDSP6	25.6313	25.3995	24.8781	25.1493	0.250286		-1.96958	3.91654
		25.1678	25.3995	25.4204	25.1493
	Gene of interest (GOI):			sfrp2
		CT	Ct Mean	Ct-VCL	Ct-VCL-Mean	ΔCt	average ΔCt (WT)	ΔΔCt	Relative expression
	WT1	25.9406	25.8425	22.3356	22.324	3.51847	4.44171	-0.923243	1.89637
		25.7445	25.8425	22.3125	22.324
	WT3	26.8672	27.0582	21.9888	22.0784	4.97977		0.538058	0.688697
		27.2491	27.0582	22.168	22.0784
	WT4	27.2446	27.6772	23.9673	23.947	3.73019		-0.711524	1.63753
		28.1097	27.6772	23.9266	23.947
	WT5	26.2507	26.3376	22.0355	22.0259	4.31167		-0.13004	1.09432
		26.4245	26.3376	22.0164	22.0259
	WT6	28.047	28.2549	22.5392	22.5865	5.66846		1.22675	0.427279
		28.4628	28.2549	22.6337	22.5865
	CRE1	30.8212	30.8212	21.2541	21.5443	9.27688		4.83517	0.0350322
		Undetermined	30.8212	21.8346	21.5443
	CRE3	27.76	27.8813	22.505	22.3378	5.54354		1.10182	0.465927
		28.0026	27.8813	22.1705	22.3378
	CRE4	26.907	26.9779	21.0471	21.2015	5.7764		1.33469	0.396478
		27.0488	26.9779	21.3559	21.2015
	CRE5	26.0288	26.1597	23.0898	23.1147	3.04498		-1.39673	2.63304
		26.2906	26.1597	23.1397	23.1147
	CRE6	27.0928	27.1824	24.2426	24.2236	2.95876		-1.48295	2.7952
		27.272	27.1824	24.2047	24.2236
	DSP1	22.5797	22.579	23.374	23.3209	-0.741909		-5.18362	36.3433
		22.5784	22.579	23.2679	23.3209
	DSP2	20.5747	20.7186	23.4064	23.5406	-2.82206		-7.26377	153.679
		20.8624	20.7186	23.6748	23.5406
	DSP3	21.7917	21.9214	23.9564	24.083	-2.16167		-6.60338	97.2335
		22.051	21.9214	24.2097	24.083
	DSP4	23.2079	23.0482	24.9751	25.0381	-1.98994		-6.43165	86.3219
		22.8885	23.0482	25.1011	25.0381
	DSP5	22.4528	22.7293	24.7782	24.7823	-2.053		-6.49471	90.1786
		23.0058	22.7293	24.7864	24.7823
	DSP6	26.3658	26.1903	27.3022	28.0206	-1.83028		-6.27199	77.2782
		26.0149	26.1903	28.739	28.0206
	CGAS1	29.7864	29.515	26.6486	26.6772	2.83773		-1.60398	3.0398
		29.2436	29.515	26.7059	26.6772
	CGAS2	29.5981	29.4489	26.6206	26.604	2.84486		-1.59685	3.02482
		29.2997	29.4489	26.5874	26.604
	CGAS4	29.3714	29.5779	27.7932	27.729	1.84893		-2.59278	6.03262
		29.7843	29.5779	27.6647	27.729
	CGAS5	29.7176	29.8888	27.6921	28.0059	1.88289		-2.55882	5.89227
		30.0599	29.8888	28.3196	28.0059
	CGAS6	30.2178	30.0994	27.9148	27.4611	2.63836		-1.80336	3.49031
		29.9811	30.0994	27.0073	27.4611
	cgasDSP2	24.6416	24.5577	26.1392	26.1943	-1.63665		-6.07836	67.5722
		24.4737	24.5577	26.2494	26.1943
	cgasDSP3	25.0212	24.9753	26.536	26.5938	-1.61853		-6.06024	66.7288
		24.9294	24.9753	26.6517	26.5938
	cgasDSP4	25.5744	25.558	26.4939	26.5594	-1.0014		-5.44311	43.5049
		25.5417	25.558	26.6249	26.5594
	cgasDSP5	26.3831	26.437	23.0609	23.2354	3.20157		-1.24014	2.36221
		26.4908	26.437	23.4099	23.2354
	cgasDSP6	23.5572	23.651	24.8781	25.1493	-1.49822		-5.93993	61.3899
		23.7449	23.651	25.4204	25.1493
	Gene of interest (GOI):			tnc
		CT	Ct Mean	Ct-VCL	Ct-VCL-Mean	ΔCt	average ΔCt (WT)	ΔΔCt	Relative expression
	WT1	27.0211	27.0593	22.3356	22.324	4.73523	5.57788	-0.842655	1.79335
		27.0975	27.0593	22.3125	22.324
	WT2	28.2999	28.3126	22.7854	22.7849	5.52766		-0.0502237	1.03543
		28.3252	28.3126	22.7844	22.7849
	WT3	28.694	28.7419	21.9888	22.0784	6.66351		1.08563	0.471186
		28.7898	28.7419	22.168	22.0784
	WT4	28.0891	28.0804	23.9673	23.947	4.13337		-1.44451	2.7217
		28.0716	28.0804	23.9266	23.947
	WT5	28.4466	28.4335	22.0355	22.0259	6.40756		0.829684	0.562652
		28.4204	28.4335	22.0164	22.0259
	WT6	28.39	28.5864	22.5392	22.5865	5.99995		0.422072	0.746352
		28.7828	28.5864	22.6337	22.5865
	CRE1	27.8828	28.1088	21.2541	21.5443	6.56444		0.986558	0.504681
		28.3347	28.1088	21.8346	21.5443
	CRE2	29.4821	29.2999	23.3111	23.4255	5.87439		0.296511	0.814219
		29.1177	29.2999	23.5399	23.4255
	CRE3	28.8682	28.7317	22.505	22.3378	6.39395		0.816069	0.567987
		28.5952	28.7317	22.1705	22.3378
	CRE4	29.1972	29.0819	21.0471	21.2015	7.88044		2.30256	0.202703
		28.9667	29.0819	21.3559	21.2015
	CRE5	29.2613	28.9436	23.0898	23.1147	5.82888		0.251	0.840314
		28.6259	28.9436	23.1397	23.1147
	CRE6	27.2704	27.3455	24.2426	24.2236	3.12188		-2.456	5.48692
		27.4206	27.3455	24.2047	24.2236
	DSP1	21.8906	21.984	23.374	23.3209	-1.33689		-6.91477	120.657
		22.0775	21.984	23.2679	23.3209
	DSP2	22.9611	23.1292	23.4064	23.5406	-0.411415		-5.9893	63.5269
		23.2974	23.1292	23.6748	23.5406
	DSP3	24.4082	24.5896	23.9564	24.083	0.506523		-5.07136	33.6225
		24.7709	24.5896	24.2097	24.083
	DSP4	23.8895	23.8446	24.9751	25.0381	-1.19349		-6.77138	109.241
		23.7998	23.8446	25.1011	25.0381
	DSP5	23.4933	23.6055	24.7782	24.7823	-1.17681		-6.75469	107.985
		23.7177	23.6055	24.7864	24.7823
	DSP6	25.9976	26.0402	27.3022	28.0206	-1.98038		-7.55826	188.479
		26.0828	26.0402	28.739	28.0206
	CGAS1	30.012	29.8497	26.6486	26.6772	3.17249		-2.40539	5.29778
		29.6874	29.8497	26.7059	26.6772
	CGAS2	30.036	29.9337	26.6206	26.604	3.3297		-2.24818	4.75084
		29.8314	29.9337	26.5874	26.604
	CGAS4	30.2508	30.436	27.7932	27.729	2.70701		-2.87087	7.31508
		30.6212	30.436	27.6647	27.729
	CGAS5	30.491	30.7519	27.6921	28.0059	2.74601		-2.83187	7.11998
		31.0127	30.7519	28.3196	28.0059
	CGAS6	30.8258	30.4868	27.9148	27.4611	3.0257		-2.55218	5.86519
		30.1477	30.4868	27.0073	27.4611
	cgasDSP2	28.9852	29.0006	26.1392	26.1943	2.80626		-2.77162	6.82873
		29.0159	29.0006	26.2494	26.1943
	cgasDSP3	27.2728	27.4359	26.536	26.5938	0.842028		-4.73585	26.6461
		27.5989	27.4359	26.6517	26.5938
	cgasDSP4	27.6345	27.6908	26.4939	26.5594	1.13133		-4.44655	21.8044
		27.747	27.6908	26.6249	26.5594
	cgasDSP5	28.4663	28.5298	23.0609	23.2354	5.29443		-0.283452	1.2171
		28.5933	28.5298	23.4099	23.2354
	cgasDSP6	25.3482	25.5543	24.8781	25.1493	0.40501		-5.17287	36.0736
		25.7603	25.5543	25.4204	25.1493
	Gene of interest (GOI):			tnfrsf1a
		CT	Ct Mean	Ct-VCL	Ct-VCL-Mean	ΔCt	average ΔCt (WT)	ΔΔCt	Relative expression
	WT1	28.6419	28.3836	22.3356	22.324	6.05958	5.89054	0.169045	0.889431
		28.1253	28.3836	22.3125	22.324
	WT2	27.6465	27.5648	22.7854	22.7849	4.77984		-1.1107	2.1595
		27.483	27.5648	22.7844	22.7849
	WT3	27.8486	28.2508	21.9888	22.0784	6.17239		0.281853	0.822534
		28.6529	28.2508	22.168	22.0784
	WT4	30.603	30.2893	23.9673	23.947	6.34233		0.451798	0.731131
		29.9757	30.2893	23.9266	23.947
	WT5	28.1571	28.025	22.0355	22.0259	5.99912		0.10858	0.927501
		27.8929	28.025	22.0164	22.0259
	WT6	28.5728	28.5764	22.5392	22.5865	5.98996		0.0994209	0.933408
		28.58	28.5764	22.6337	22.5865
	CRE1	29.7366	29.7366	21.2541	21.5443	8.19228		2.30174	0.202818
		Undetermined	29.7366	21.8346	21.5443
	CRE3	29.6638	29.6508	22.505	22.3378	7.31303		1.4225	0.373067
		29.6378	29.6508	22.1705	22.3378
	CRE4	28.2582	28.3087	21.0471	21.2015	7.10717		1.21664	0.430285
		28.3591	28.3087	21.3559	21.2015
	CRE5	29.5302	29.8118	23.0898	23.1147	6.69707		0.806534	0.571754
		30.0934	29.8118	23.1397	23.1147
	CRE6	29.5759	29.4156	24.2426	24.2236	5.19197		-0.698572	1.6229
		29.2553	29.4156	24.2047	24.2236
	DSP1	27.1895	27.3272	23.374	23.3209	4.0063		-1.88424	3.69159
		27.465	27.3272	23.2679	23.3209
	DSP2	27.4369	27.355	23.4064	23.5406	3.81435		-2.07619	4.21692
		27.273	27.355	23.6748	23.5406
	DSP3	27.892	28.1091	23.9564	24.083	4.02612		-1.86442	3.64121
		28.3263	28.1091	24.2097	24.083
	DSP4	27.6654	27.6928	24.9751	25.0381	2.65469		-3.23585	9.42081
		27.7203	27.6928	25.1011	25.0381
	DSP5	27.6182	27.9157	24.7782	24.7823	3.13343		-2.7571	6.76037
		28.2133	27.9157	24.7864	24.7823
	DSP6	32.4088	31.4404	27.3022	28.0206	3.41984		-2.4707	5.54313
		30.4721	31.4404	28.739	28.0206
	CGAS1	Undetermined	32.8468	26.6486	26.6772	6.16959		0.279053	0.824132
		32.8468	32.8468	26.7059	26.6772
	CGAS2	34.3903	34.3471	26.6206	26.604	7.7431		1.85256	0.2769
		34.3039	34.3471	26.5874	26.604
	CGAS4	35.0205	34.8781	27.7932	27.729	7.14917		1.25863	0.417941
		34.7358	34.8781	27.6647	27.729
	CGAS5	34.2033	34.1426	27.6921	28.0059	6.13669		0.246153	0.843142
		34.0819	34.1426	28.3196	28.0059
	CGAS6	36.3494	36.3494	27.9148	27.4611	8.88836		2.99782	0.125189
		Undetermined	36.3494	27.0073	27.4611
	cgasDSP2	34.1285	34.1285	26.1392	26.1943	7.93424		2.04371	0.24254
		Undetermined	34.1285	26.2494	26.1943
	cgasDSP3	32.4705	32.2604	26.536	26.5938	5.66654		-0.224001	1.16797
		32.0502	32.2604	26.6517	26.5938
	cgasDSP4	33.8839	34.0907	26.4939	26.5594	7.53124		1.64071	0.3207
		34.2974	34.0907	26.6249	26.5594
	cgasDSP5	35.0762	34.7013	23.0609	23.2354	11.4659		5.57537	0.0209724
		34.3263	34.7013	23.4099	23.2354
	cgasDSP6	30.1467	30.2465	24.8781	25.1493	5.09721		-0.793331	1.73307
		30.3462	30.2465	25.4204	25.1493
	Gene of interest (GOI):			cd83
		CT	Ct Mean	Ct-VCL	Ct-VCL-Mean	ΔCt	average ΔCt (WT)	ΔΔCt	Relative expression
	WT1	27.0896	27.0702	23.2843	23.3039	3.76632	3.77829	-0.011975	1.00833
		27.0508	27.0702	23.3235	23.3039
	WT2	26.4852	26.6493	23.2042	23.3918	3.25748		-0.52081	1.43476
		26.8133	26.6493	23.5794	23.3918
	WT3	27.1444	27.0755	23.1223	23.0968	3.97867		0.20038	0.870321
		27.0065	27.0755	23.0713	23.0968
	WT4	26.8967	27.265	22.8685	23.3791	3.88599		0.107696	0.928069
		27.6334	27.265	23.8896	23.3791
	WT5	27.1626	27.2771	23.2163	23.4184	3.85861		0.0803235	0.945846
		27.3915	27.2771	23.6206	23.4184
	WT6	26.2945	26.8913	22.0488	22.9686	3.92268		0.144386	0.904765
		27.488	26.8913	23.8884	22.9686
	CRE1	28.8026	28.8238	24.227	24.2123	4.61145		0.83316	0.561299
		28.8449	28.8238	24.1976	24.2123
	CRE2	27.7765	28.0201	23.5246	23.7449	4.27511		0.496822	0.708666
		28.2636	28.0201	23.9653	23.7449
	CRE3	28.8038	28.116	24.1551	23.7514	4.36461		0.586322	0.666039
		27.4283	28.116	23.3477	23.7514
	CRE4	27.3141	27.3041	22.9407	22.9514	4.35268		0.574392	0.671569
		27.294	27.3041	22.9621	22.9514
	CRE5	27.9297	28.4301	22.9779	23.7147	4.71537		0.937078	0.52229
		28.9305	28.4301	24.4516	23.7147
	CRE6	27.1584	27.4489	23.6849	23.9802	3.46866		-0.309628	1.23939
		27.7394	27.4489	24.2756	23.9802
	DSP1	26.3157	25.8926	24.2018	24.0448	1.84787		-1.93042	3.81165
		25.4696	25.8926	23.8878	24.0448
	DSP2	26.005	25.9447	23.2288	23.2957	2.64896		-1.12933	2.18757
		25.8843	25.9447	23.3626	23.2957
	DSP3	25.9874	25.3211	23.2706	22.7915	2.52961		-1.24868	2.37625
		24.6549	25.3211	22.3124	22.7915
	DSP4	25.1531	25.1074	23.4029	22.3919	2.71551		-1.06278	2.08895
		25.0618	25.1074	21.381	22.3919
	DSP5	26.5351	25.5352	23.2324	22.4369	3.09834		-0.679948	1.60208
		24.5353	25.5352	21.6413	22.4369
	DSP6	28.024	27.9865	25.1775	24.4551	3.53144		-0.24685	1.18661
		27.9491	27.9865	23.7327	24.4551
	CGAS1	31.9824	31.8211	25.8157	25.7768	6.04431		2.26602	0.207902
		31.6597	31.8211	25.7378	25.7768
	CGAS2	31.9975	32.257	26.1847	26.1797	6.07729		2.299	0.203204
		32.5164	32.257	26.1747	26.1797
	CGAS4	32.5298	32.1055	26.2636	26.2916	5.81385		2.03556	0.243914
		31.6811	32.1055	26.3196	26.2916
	CGAS5	32.0634	32.4458	26.9419	27.304	5.1418		1.36351	0.388635
		32.8282	32.4458	27.666	27.304
	CGAS6	32.9806	32.8646	28.8349	27.9473	4.91732		1.13903	0.454064
		32.7486	32.8646	27.0597	27.9473
	cgasDSP2	30.0746	30.1004	26.5957	26.5299	3.5705		-0.207787	1.15492
		30.1262	30.1004	26.464	26.5299
	cgasDSP3	29.2448	29.0947	25.8903	25.8295	3.26513		-0.513158	1.42717
		28.9445	29.0947	25.7688	25.8295
	cgasDSP4	30.8489	30.7323	25.772	25.8569	4.87548		1.09719	0.467427
		30.6158	30.7323	25.9417	25.8569
	cgasDSP5	29.8763	29.9601	25.4867	25.5918	4.36832		0.590026	0.664331
		30.0439	29.9601	25.6969	25.5918
	cgasDSP6	30.9031	30.887	27.4826	27.5514	3.33554		-0.442753	1.3592
		30.8709	30.887	27.6203	27.5514

## Sheet: figure 5.A survival
		Survival sheet data
		days (age)	Wild-Type n = 26	Myh6-McmTam n = 20	Myh6-McmTam:DspF/FMb21d-/- n = 27	Myh6-McmTam:DspF/F n = 30	Mb21d-/- n = 39
		93			1
		187			1
		257			1
		81			1
		201			1
		40			1
		219			1
		78			1
		184			1
		241			1
		241			1
		297			1
		258			1
		308			1
		41			1
		42			1
		50			1
		55			1
		217			1
		154			1
		322			1
		356			1
		66			1
		63			1
		62			1
		44			1
		244			0
		49				1
		47				1
		40				1
		39				1
		395				1
		207				1
		33				1
		58				1
		43				1
		51				1
		35				1
		44				1
		74				1
		190				1
		29				1
		34				1
		39				1
		34				1
		39				1
		27				0
		27				0
		28				0
		28				0
		42				1
		42				1
		29				0
		29				0
		29				0
		29				0
		29				0
		362	0
		362	0
		362	0
		362	0
		362	0
		258	0
		229	0
		229	0
		229	0
		229	0
		229	0
		229	0
		193	0
		193	0
		193	0
		193	0
		193	0
		193	0
		193	0
		193	0
		193	0
		193	0
		535	0
		560	0
		560	0
		560	0
		291		0
		292		0
		293		0
		294		0
		291		0
		282		0
		285		0
		284		0
		285		0
		244		0
		245		0
		236		0
		237		0
		28		0
		28		0
		28		0
		28		0
		29		0
		29		0
		432					0
		432					0
		421					0
		28					0
		28					0
		412					0
		412					0
		435					0
		404					0
		28					0
		396					0
		374					0
		374					0
		374					0
		28					0
		28					0
		28					0
		28					0
		351					0
		351					0
		346					0
		346					0
		346					0
		346					0
		346					0
		323					1
		331					0
		331					0
		331					0
		331					0
		28					0
		28					0
		28					0
		28					0
		28					0
		28					0
		28					0
		94					1
		268					0

## Sheet: figure 5B. HWBW
	wt	Myh6-McmTam	Mb21d1-/-	Myh6-McmTam:DspF/F	Myh6-McmTam:DspF/FMb21d1-/-
	6.3	4.83	4.16667	6.35135	6.64474
	5.5	4.63	4.80769	9.54198	9.52381
	5.2	5.46	4.08805	7.5	7.78626
	6.36364	4.97076	4.97409	7.8626	8.08
	5.55556	4.48276	4.875	6.31902	10
	5.20325	4.46154	4.86486	8.39286	9.27835
	4.31818	4.52514	4.7619	8.83721	8.13333
	5.70902	5.15723	4.46541	8.85714	8.07692
	5.85106		4.21875	6.61972	7.1118
	4.58015		4.07407	5.74194	6.06299
	4.21569		4.60123	6.78832	5.6962
	4.58065		4.7651	8.73239	5.40541
					5.03145
					7.46269
					8.08081
					9.16667
					6.70968
					6.12903
					6.01156
					6.72839

[truncated: 12 more sheets: Figure 5C. echo, fig.5. wb_quantification, Fig 6B quantification, Fig 6D quantification, Figure 8B tunel quantification, figure 8c western blot, Fig 9B quantification, Fig 9D quantification, figure 10c PSR quantification, Fig10.D COL1A1 quantification, Figure 10F+G TGF beta western , full echo data for table ]
